# Supplementary material for: Senyumiagranitica (Gesneriaceae) from Johor, Malaysia, the second species of Senyumia
Source: PhytoKeys. 2019 Feb 5;(117):37–44. doi: 10.3897/phytokeys.117.31560 (PMC6372573; doi:10.3897/phytokeys.117.31560)
Supplement: XML Treatment for Senyumia [file phytokeys.117.31560-treatment1.xml]

<!DOCTYPE tp:taxon-treatment
  PUBLIC "-//TaxonX//DTD Taxonomic Treatment Publishing DTD v0 20100105//EN" "tax-treatment-NSO.dtd">
<tp:taxon-treatment xmlns:tp="http://www.plazi.org/taxpub"><tp:treatment-meta><kwd-group><label>Taxon classification</label><kwd><named-content xmlns:xlink="http://www.w3.org/1999/xlink" content-type="kingdom">Plantae</named-content></kwd><kwd><named-content xmlns:xlink="http://www.w3.org/1999/xlink" content-type="order">Lamiales</named-content></kwd><kwd><named-content xmlns:xlink="http://www.w3.org/1999/xlink" content-type="family">Gesneriaceae</named-content></kwd></kwd-group><mixed-citation publication-type="journal"><person-group><name><surname>Kiew</surname><given-names>Ruth</given-names></name><name><surname>Lau</surname><given-names>Kah-Hoo</given-names></name></person-group><article-title><italic><tp:taxon-name><tp:taxon-name-part taxon-name-part-type="genus" reg="Senyumia">Senyumia</tp:taxon-name-part><tp:taxon-name-part taxon-name-part-type="species" reg="granitica">granitica</tp:taxon-name-part></tp:taxon-name></italic> (<tp:taxon-name><tp:taxon-name-part taxon-name-part-type="family">Gesneriaceae</tp:taxon-name-part></tp:taxon-name>) from Johor, Malaysia, the second species of <italic><tp:taxon-name><tp:taxon-name-part taxon-name-part-type="genus" reg="Senyumia">Senyumia</tp:taxon-name-part></tp:taxon-name></italic></article-title><source>PhytoKeys</source><day>5</day><month>2</month><year>2019</year><volume>2019</volume><issue>117</issue><fpage>37</fpage><lpage>44</lpage><pub-id pub-id-type="doi">10.3897/phytokeys.117.31560</pub-id></mixed-citation></tp:treatment-meta><tp:nomenclature><tp:taxon-name>
            <tp:taxon-name-part taxon-name-part-type="genus" reg="Senyumia">Senyumia</tp:taxon-name-part>
          </tp:taxon-name><tp:taxon-authority>Kiew, A. Weber &amp; B.L. Burtt.</tp:taxon-authority><tp:nomenclature-citation-list><tp:nomenclature-citation><tp:taxon-name>
                <tp:taxon-name-part taxon-name-part-type="genus" reg="Senyumia">Senyumia</tp:taxon-name-part>
              </tp:taxon-name><comment>Kiew, A. Weber &amp; B.L. Burtt. Beitr. Biol. Pflanzen 70 (1998 [1997]) 400; Weber, Fam. &amp; Gen. Vasc. Pl. 7 (2004) 148.</comment></tp:nomenclature-citation></tp:nomenclature-citation-list></tp:nomenclature><tp:treatment-sec sec-type="type species" id="SECID0ERLAC"><title>Type species.</title><p><italic><tp:taxon-name><tp:taxon-name-part taxon-name-part-type="genus" reg="Senyumia">Senyumia</tp:taxon-name-part><tp:taxon-name-part taxon-name-part-type="species" reg="minutiflora">minutiflora</tp:taxon-name-part></tp:taxon-name></italic> (Ridl.) Kiew, A. Weber &amp; B.L. Burtt.</p></tp:treatment-sec><tp:treatment-sec sec-type="description" id="SECID0ECMAC"><title>Revised generic description.</title><p>Short herb. <bold>Stem</bold> wiry, woody, to 20 cm long, 4–5 mm diameter, with a terminal rosette of many leaves. Indumentum pilose, of dense, long uniseriate hairs, intermingled with glandular hairs that make the lamina sticky to touch. <bold>Leaves</bold> opposite; petiole long, slender; lamina very thin, membranous, soft, pale green, broadly lanceolate to elliptic, 4–15 × 4–7.5 cm, margin toothed, teeth blunt, base not cordate, often unequal; veins 6–8 pairs. Inflorescences axillary, pair-flowered dichasial cymes, 9–17 cm long; pedicels very fine, 9–11 mm long. <bold>Flowers</bold> small; calyx divided to base into five narrowly lanceolate lobes, 1.5–2 mm long,; corolla white, sometimes tinged pink, tube very short, straight-sided, slightly dilating, 1.2–3 mm long, limb bilabiate, lobes in upper position densely studded with short glandular hairs internally, in non- or partially resupinate flowers, two lobes of the upper lip are strongly reflexed, in resupinate flowers, the lower three lobes held in the upper position are strongly reflexed; stamens 2, anthers large, 1.5–2 mm long, ellipsoid, cohering, yellow, exserted; nectary absent; ovary small, 2–3 mm long, ovoid; style 2–5 mm long, protruding; stigma punctiform. <bold>Capsules</bold> orthocarpic, 4–10 mm long, glabrous, strongly twisted, opening on the dorsal and ventral sides, valves becoming spiral after dehiscence. <bold>Seeds</bold> numerous, minute, 104–117 × 29–31 µm or 350 × 210 µm.</p></tp:treatment-sec><tp:treatment-sec sec-type="distribution" id="SECID0ESMAC"><title>Distribution.</title><p>Two species, both endemic in Peninsular Malaysia.</p></tp:treatment-sec><tp:treatment-sec sec-type="ecology" id="SECID0EXMAC"><title>Ecology.</title><p>Lithophytic, growing in cracks and crevices in light shade either on quartz derived from granite or on limestone rocks.</p></tp:treatment-sec></tp:taxon-treatment>
